# Supplementary material for: GluN2B suppression restores phenylalanine-induced neuroplasticity and cognition impairments in a mouse model of phenylketonuria
Source: J Clin Invest. 2025 May 8;135(13):e184299. doi: 10.1172/JCI184299 (PMC12208540; doi:10.1172/JCI184299)
Supplement: Supporting data values [file jci-135-184299-s218.xlsx]

## Sheet: Fig. 1A
Phenylalanine assay
	[Phe]Serum
	WT	PKU
	0.0656273	2.89956
	0.0579849	2.59445
	0.0569536	2.18977
	0.0552965	1.75417
	0.0515668	1.59064
	0.0409758	1.54357
	0.034883	1.41142
	0.0260309	1.29663
avg	0.0486649	1.91003
ste	0.00473786	0.207507
			Shapiro-Wilk test			Student's t-test			Remark
	Data number	Statistical method	W	p value	Normality	t	freedom	p value
	WT: 8 mice PKU: 8 mice	Simple t-test	WT: 0.934 PKU: 0.892	WT: p>0.05 PKU: p>0.05	O	-8.968	14	3.54e-07	WT vs. PKU		***

## Sheet: Fig. 1B
Phenylalanine assay
	[Phe]CSF
	WT	PKU
	0.0479078	0.40293
	0.0381109	0.395333
	0.026489	0.34883
	0.0232437	0.305532
		0.212104
avg	0.0339378	0.332946
ste	0.00564523	0.034926
			Shapiro-Wilk test			Student's t-test			Remark
	Data number	Statistical method	W	p value	Normality	t	freedom	p value
	WT: 4 mice PKU: 5 mice	Simple t-test	WT: 0.932 PKU: 0.904	WT: p>0.05 PKU: p>0.05	O	-7.492	7	0.000138	WT vs. PKU		***

## Sheet: Fig. 1D
NMDA-EPSC (% of baseline)													bar-graph
	L-phe													L-phe
	0.1 mM		0.25 mM		0.5 mM		1 mM		5 mM		Time (min)			0.1 mM	0.25 mM	0.5 mM	1 mM	5 mM
	avg	ste	avg	ste	avg	ste	avg	ste	avg	ste				%BL	%BL	%BL	%BL	%BL
	99.7072	2.47033	100.749	3.98085	95.9329	1.74132	102.749	5.36267	101.041	2.64776	1			90.6307	98.289	128.824	98.7419	108.984
	103.517	1.4833	98.0153	3.33322	100.759	2.85965	98.7613	4.92012	103.35	2.21594	2			94.25	95.2978	114.225	97.1498	92.4094
	100.891	2.76637	95.6694	3.28295	95.0074	2.79771	96.0852	2.93007	99.7191	2.56813	3			107.688	114.412	100.91	123.453	70.6528
	95.2842	3.26326	105.013	2.3312	103.345	4.03943	106.454	3.48403	97.1243	3.39739	4			105.546	95.5443	102.219	79.628	90.8736
	100.411	0.910043	104.574	1.80258	103.967	3.87078	103.548	6.21221	98.0696	3.12392	5			102.875	122.916	114.668	103.058	84.3988
	97.2836	2.06552	95.346	1.35417	100.188	2.28946	100.872	4.67779	102.055	1.63765	6			110.142	121.941	97.0867		66.3045
	108.666	4.18166	95.82	2.95212	98.7768	4.88595	100.478	2.63163	102.912	2.60822	7							55.0269
	99.4198	2.08034	101.943	2.17985	100.434	3.25753	95.1478	4.15287	98.3607	2.47984	8							133.417
	97.8233	1.7249	103.834	1.9871	103.033	2.06141	100.283	3.90201	95.8554	2.62257	9							120.195
base	96.9963	3.64438	99.0359	1.62758	98.5576	1.99015	95.622	4.99578	101.512	2.88081	10							74.3534
	102.529	3.17856	92.9252	3.02843	96.8465	5.0186	103.244	4.00862	106.111	6.6057	11		avg	101.855	108.067	109.655	100.406	89.6615
	96.476	3.3288	98.2863	3.78862	107.861	6.22956	99.2268	3.61331	104.015	8.25345	12		ste	3.16847	5.38121	4.84149	7.0117	7.88648
	87.845	6.29576	97.6571	4.51541	101.626	2.50571	103.879	5.95757	100.111	7.71985	13
	92.1462	4.60133	100.021	3.60686	105.489	4.04939	99.842	9.39921	97.8503	5.88478	14
	100.982	3.1625	104.732	4.53823	103.783	4.36573	101.945	15.5565	96.0792	8.21271	15
	95.98	4.95236	105.821	5.12853	103.834	3.62995	104.824	12.4529	99.9664	7.99588	16
	97.2243	2.86854	110.405	8.11057	112.171	6.12813	101.239	10.55	98.3297	8.32131	17
	99.784	3.10316	110.029	8.13401	106.263	4.718	103.201	10.6391	87.3428	7.56382	18
	105.93	3.48653	104.901	6.03613	116.409	3.84556	99.5932	7.85159	89.9498	8.78168	19
L-phe	99.8516	3.6748	109.271	5.76227	106.295	7.57616	98.4245	3.65748	91.692	8.17309	20
	96.942	2.49837	107.548	3.41243	109.695	5.66545	102.228	9.18984	101.86	7.84735	21
	90.1014	6.12875	99.326	3.33442	105.456	5.8422	93.8094	12.0459	108.597	8.37348	22
	92.7118	3.57336	95.7692	3.36273	105.457	4.90564	101.236	11.7912	105.935	7.0781	23
	95.5576	3.54517	96.3619	2.69491	105.468	6.90922	99.1989	13.9888	109.13	8.50639	24
	92.6764	5.19351	94.8887	3.71519	105.62	7.51389	96.2112	15.2695	100.881	7.70961	25
	97.0757	5.46929	94.6614	2.4687	103.473	6.41108	97.4514	16.6254	97.4127	7.263	26
	97.4004	3.74161	94.9519	2.88388	96.5983	6.37189	107.298	13.7819	103.434	6.36897	27
	99.0086	4.24302	92.2581	3.18752	105.239	8.33042	102.168	15.2053	104.041	8.50136	28
	98.0996	2.83592	99.7248	4.3317	112.854	7.75006	107.394	18.6858	104.826	9.4278	29
washout	99.2827	6.15795	88.7659	2.45697	106.184	7.31653	106.355	15.0376	108.534	9.25063	30
			Shapiro-Wilk test			Student's t-test			ANOVA Kruskal-Wallis test			Remark
	Data number	Statistical method	W	p value	Normality	t	freedom	p value	F value p value	post-hoc with Tukey's HSD p value
	0.1 mM: 6 cells from 2 mice	Paired t-test	diff(0.01 mM): 0.914	diff(0.01 mM): p>0.05	O	-0.903	5	0.408				base vs. L-phe (0.01 mM)		n.s.
	0.25 mM: 6 cells from 4 mice		diff(0.025 mM): 0.851	diff(0.025 mM): p>0.05	O	-1.048	5	0.343				base vs. L-phe (0.025 mM)		n.s.
	0.5 mM: 6 cells from 2 mice		diff(0.5 mM): 0.946	diff(0.5 mM): p>0.05	O	-1.608	5	0.169				base vs. L-phe (0.5 mM)		n.s.
	1 mM: 5 cells from 2 mice		diff(1 mM): 0.951	diff(1 mM): p>0.05	O	-0.453	4	0.674				base vs. L-phe (1 mM)		n.s.
	5 mM: 10 cells from 3 mice		diff(5 mM): 0.973	diff(5 mM): p>0.05	O	1.182	9	0.268				base vs. L-phe (5 mM)		n.s.
	0.1 mM: 6 cells from 2 mice 0.25 mM: 6 cells from 4 mice 0.5 mM: 6 cells from 2 mice 1 mM: 5 cells from 2 mice 5 mM: 10 cells from 3 mice	ANOVA	0.1 mM: 0.910 0.25 mM: 0.814 0.5 mM: 0.912 1 mM: 0.949 5 mM: 0.962	0.1 mM: p>0.05 0.25 mM: p>0.05 0.5 mM: p>0.05 1 mM: p>0.05 5 mM: p>0.05	O				F(4,28)=1.683 p=0.182					not shown in the figure

## Sheet: Fig. 1E
INMDA (pA)
Conc. of L-Phe	0.1 mM		0.25 mM		0.5 mM		1 mM		5 mM		10 mM		Time (min)
	avg	ste	avg	ste	avg	ste	avg	ste	avg	ste	avg	ste
	-63.0666	6.31335	-12.9004	6.40713	-72.2956	7.69594	-46.378	3.60505	-58.3691	6.13192	-53.4619	9.53777	1
	-63.2504	6.4388	-13.2222	6.29534	-70.6217	8.02696	-46.1255	3.58999	-58.0659	6.25406	-54.2242	9.88118	2
	-63.1087	6.24183	-13.6352	6.03418	-69.4879	8.17428	-45.7578	3.57364	-58.0799	6.17499	-54.3052	9.62294	3
	-63.0573	6.55843	-13.7781	5.97537	-69.8339	7.84649	-45.5784	3.54762	-57.5412	5.80321	-54.6821	8.99349	4
base	-63.1052	6.61993	-13.9343	5.87679	-70.0326	7.42703	-45.5338	3.65155	-56.8221	5.55873	-54.6683	9.10738	5
	-148.611	11.4124	-77.1179	19.4318	-141.89	8.24161	-115.224	3.93272	-162.009	31.42	-159.712	38.1648	6
	-241.143	20.4663	-161.611	35.8864	-231.255	12.4227	-208.325	5.09894	-273.976	54.5918	-224.641	30.6489	7
	-267.395	24.8662	-206.267	40.1765	-254.839	21.0412	-243.453	9.96428	-302.85	62.8505	-260.745	21.766	8
	-279.479	25.6393	-243.193	38.3602	-259.956	20.2705	-254.241	12.6767	-301.959	58.5387	-281.793	21.0562	9
	-280.872	25.4261	-257.243	33.7755	-265.934	19.2561	-260.166	15.3125	-297.277	50.6041	-280.551	29.9949	10
	-282.212	24.5635	-273.667	26.0073	-267.907	18.8126	-264.86	16.9229	-291.268	48.0524	-284.066	31.4713	11
	-282.209	23.9176	-273.372	22.6246	-271.416	18.9406	-267.798	18.1331	-287.916	44.6516	-293.455	31.1687	12
	-281.428	23.5939	-278.136	23.8552	-273.609	19.5327	-270.405	18.9706	-285.452	41.4815	-289.475	37.9169	13
	-280.582	22.4966	-292.861	26.1014	-274.296	19.8096	-273.031	19.7553	-282.312	39.077	-290.277	31.2272	14
	-280.392	22.0703	-299.225	24.62	-274.924	19.7984	-268.587	18.2794	-279.36	37.8431	-285.151	29.751	15
	-279.174	21.4076	-294.231	25.6788	-275.682	19.7524	-271.769	18.5832	-278.791	36.5289	-284.67	29.566	16
	-280.141	21.1941	-295.958	25.4724	-275.781	19.6648	-273.716	18.8021	-278.942	34.8	-282.094	29.1096	17
	-279.45	20.9056	-294.703	24.2454	-277.581	19.1437	-274.117	18.3113	-276.628	31.7641	-284.342	32.2677	18
	-278.082	20.8244	-291.886	24.9853	-282.397	18.4371	-273.979	17.7331	-276.235	30.3613	-284.01	31.1995	19
	-278.587	20.2736	-288.648	23.0008	-282.952	15.7916	-272.475	17.4254	-273.908	29.9657	-280.58	31.1036	20
	-276.72	20.0943	-286.898	22.6826	-273.869	20.1908	-272.955	17.4398	-270.726	27.9662	-279.115	29.079	21
	-275.574	20.6207	-294.468	21.7338	-274.092	20.2613	-273.003	17.0813	-267.673	26.7159	-276.371	26.4047	22
	-274.953	20.6881	-293.449	21.6543	-273.441	20.0799	-272.825	17.0909	-265.024	24.5921	-273.879	24.2262	23
	-272.198	20.3788	-290.543	22.7836	-273.759	19.7194	-273.333	17.3763	-266.327	24.1256	-273.847	23.0381	24
NMDA	-271.809	20.2194	-294.969	21.425	-271.762	20.0233	-272.804	17.0532	-269.611	24.8079	-271.234	22.1784	25
	-286.198	19.9098	-328.593	23.9495	-289.121	18.7615	-290.554	16.5218	-246.71	17.2781	-204.746	11.7435	26
	-292.854	18.5771	-337.637	30.1782	-294.637	18.9689	-293.385	17.3064	-216.292	15.6939	-160.712	10.1386	27
	-292.009	17.3918	-348.425	26.7092	-293.556	19.5312	-288.977	17.848	-201.792	14.3076	-144.815	9.73459	28
	-290.331	17.6027	-347.538	29.2821	-293.56	19.7232	-286.248	17.7619	-195.992	13.5232	-137.567	8.98279	29
L-phe	-289.619	17.2952	-361.341	26.2638	-294.95	19.5423	-287.611	17.5061	-192.347	12.684	-135.857	8.08985	30
	-280.807	16.5983	-334.168	25.0163	-292.777	19.3326	-285.372	16.7776	-230.52	14.8597	-184.494	7.49403	31
	-274.675	16.8355	-306.917	26.0688	-287.97	19.3099	-278.645	15.871	-259.204	17.7508	-228.006	9.4459	32
	-272.448	16.8747	-303.481	26.986	-283.811	19.3122	-274.676	15.2184	-265.072	18.9892	-240.252	12.0388	33
	-271.268	16.4686	-307.467	25.6808	-283.625	18.8321	-272.863	14.8689	-267.552	20.1345	-239.353	11.2516	34
NMDA	-272.205	16.4418	-317.779	23.0533	-283.975	18.8791	-273.932	15.4178	-270.285	20.9074	-239.891	9.33418	35
	-129.054	14.2432	-130.143	14.0288	-145.576	13.7789	-145.403	19.4142	-109.877	9.5547	-106.02	6.86857	36
	-48.3382	7.9973	-15.2623	10.7197	-58.6952	9.5061	-41.4383	9.57223	-41.5698	7.82705	-30.9842	3.12497	37
	-40.1092	5.11503	-2.88499	6.60318	-45.8674	9.84841	-23.3603	5.37988	-32.5364	4.8761	-20.4402	2.3488	38
	-40.9396	3.82143	-4.00709	5.99096	-46.1273	9.66704	-21.5881	4.78813	-30.2072	2.69312	-21.1846	3.52625	39
	-43.4637	3.59079	-6.70289	5.47308	-48.3938	8.88505	-23.9634	5.00987	-31.7752	2.36849	-24.3549	4.4888	40
	-45.4254	3.82051	-9.05769	4.86652	-51.3134	9.13729	-25.5563	5.0049	-33.8216	2.34112	-27.0611	4.09579	41
	-47.4718	3.95732	-9.51349	4.70192	-53.9026	9.78926	-26.9681	5.09211	-35.213	2.41178	-29.2449	2.7951	42
	-48.4536	4.22296	-10.0526	4.7558	-54.1728	9.15197	-28.1564	5.35746	-36.1299	2.98262	-31.1951	2.25344	43
	-49.0579	4.18195	-10.1223	4.75732	-51.2399	6.39345	-28.0252	5.32983	-36.068	2.76042	-31.8707	1.38288	44
washout	-48.6928	4.25334	-10.0122	4.65158	-50.1709	5.44207	-27.5205	5.18332	-36.3699	2.74048	-31.9254	0.78344	45

## Sheet: Fig. 1F
INMDA (% of baseline)
	L-phe
	0.1 mM	0.25 mM	0.5 mM	1 mM	5 mM	10 mM
	%NMDA	%NMDA	%NMDA	%NMDA	%NMDA	%NMDA
	98.1807	103.185	103.396	105.379	61.4184	58.102
	104.448	130.334	109.375	101.261	86.7156	44.5355
	107.175	104.265	106.002	101.739	69.0058	64.9741
	110.531	105.244	107.107	106.74	72.5015
	106.397	116.667	101.852	107.947	79.226
	114.293	140.559	108.844	106.021
		107.886		103.045
		131.25		104.431
		106.414
		115.312
		118.608
avg	106.837	116.339	106.096	104.57	73.7735	55.8705
ste	2.23741	3.8412	1.2197	0.84711	4.32564	6.0047
			Shapiro-Wilk test			Student's t-test			ANOVA Kruskal-Wallis test			Remark
	Data number	Statistical method	W	p value	Normality	t	freedom	p value	F value p value	post-hoc with Tukey's HSD p value
	0.1 mM: 6 cells from 2 mice	Paired t-test	diff(0.01 mM): 0.914	diff(0.01 mM): p>0.05	O	-2.916	5	0.0332				NMDA vs. L-phe (0.01 mM)		*
	0.25 mM: 11 cells from 6 mice		diff(0.025 mM): 0.906	diff(0.025 mM): p>0.05	O	-4.365	10	0.00141				NMDA vs. L-phe (0.025 mM)		**
	0.5 mM: 6 cells from 3 mice		diff(0.5 mM): 0.877	diff(0.5 mM): p>0.05	O	-4.815	5	0.00482				NMDA vs. L-phe (0.5 mM)		**
	1 mM: 8 cells from 4 mice		diff(1 mM): 0.894	diff(1 mM): p>0.05	O	-5.036	7	0.0015				NMDA vs. L-phe (1 mM)		**
	5 mM: 5 cells from 3 mice		diff(5 mM): 0.912	diff(5 mM): p>0.05	O	4.659	4	0.0096				NMDA vs. L-phe (5 mM)		**
	10 mM: 3 cells from 2 mice		dff(10 mM): 0.961	dff(10 mM): p>0.05	O	5.162	2	0.0355				NMDA vs. L-phe (10 mM)		*
	0.1 mM: 6 cells from 2 mice 0.25 mM: 11 cells from 6 mice 0.5 mM: 6 cells from 3 mice 1 mM: 8 cells from 4 mice 5 mM: 5 cells from 3 mice 10 mM: 3 cells from 2 mice	ANOVA	0.1 mM: 0.981 0.25 mM: 0.885 0.5 mM: 0.936 1 mM: 0.957 5 mM: 0.993 10 mM: 0.965	0.1 mM: p>0.05 0.25 mM: p>0.05 0.5 mM: p>0.05 1 mM: p>0.05 5 mM: p>0.05	O				F(5,33)=34.676 p=0.0000000000032142	0.277		0.25 mM vs. 0.1 mM		not shown in the figure
										0.206		0.25 mM vs. 0.5 mM
										0.061		0.25 mM vs. 1 mM
										0.00000000202		0.25 mM vs. 5 mM
										0.0000000000361		0.25 mM vs. 10 mM

## Sheet: Fig. 1G
INMDA (pA)
	PEAQX		Ro 25-6981		Ifenprodil		Time (min)
	avg	ste	avg	ste	avg	ste
	-62.7154	3.71291	-28.9028	3.75599	-50.9824	4.69472	1
	-63.3924	3.86878	-28.8871	3.86488	-51.3764	4.66386	2
	-63.6232	3.91642	-28.6969	3.83775	-51.0769	4.64757	3
	-63.3496	4.04701	-29.3656	3.88088	-51.1694	4.64762	4
base	-63.1125	4.09597	-28.7852	4.01929	-50.9569	4.77144	5
	-154.189	15.8922	-138.184	11.7768	-135.29	10.8063	6
	-261.63	22.4462	-253.141	12.7042	-243.023	18.4714	7
	-299.111	23.5985	-297.209	11.4621	-286.78	19.2692	8
	-300.247	25.4123	-299.268	9.70494	-293.938	19.4562	9
	-309.015	26.7124	-303.34	11.1835	-302.214	19.506	10
	-313.517	28.4298	-303.004	11.0585	-305.802	20.1289	11
	-317.36	29.4386	-305.56	12.3072	-303.346	20.4411	12
	-318.816	29.4354	-305.556	13.339	-307.559	22.3299	13
	-313.678	29.6128	-304.738	14.2886	-311.147	23.8336	14
	-312.825	28.8446	-303.307	14.5431	-307.378	24.2739	15
	-312.636	27.6895	-301.892	14.4842	-304.766	24.3674	16
	-309.577	27.1306	-301.273	14.6062	-305.131	24.9562	17
	-309.786	26.6258	-302.485	14.7283	-304.272	24.9386	18
	-308.701	26.5971	-303.69	14.7902	-303.89	25.3377	19
	-306.546	24.9194	-304.335	14.8981	-303.75	25.8082	20
	-306.512	24.179	-303.037	14.7003	-305.02	26.5703	21
	-304.791	24.275	-303.481	14.6324	-304.816	26.668	22
	-303.636	23.2492	-303.306	14.5385	-304.412	26.2266	23
	-302.799	23.2415	-302.596	14.5112	-302.568	24.8058	24
NMDA	-301.068	23.2182	-301.262	14.8147	-301.174	23.6231	25
	-317.45	23.5929	-304.711	15.8499	-306.162	24.3968	26
	-336.36	23.1376	-302.338	15.677	-308.39	24.6127	27
	-337.1	22.5433	-300.415	15.8122	-309.339	24.4945	28
	-338.034	21.7494	-301.712	16.1659	-311.061	24.4547	29
L-phe	-339.341	21.5127	-302.312	16.7082	-311.59	24.7658	30
	-324.896	20.7841	-301.123	15.2111	-308.161	25.2416	31
	-307.128	21.5469	-298.266	14.1849	-303.922	24.2162	32
	-304.458	21.0915	-297.517	14.0982	-303.841	23.953	33
	-303.196	20.3709	-298.261	14.2915	-305.285	23.592	34
NMDA	-302.887	20.1764	-298.277	14.3786	-307.007	23.4278	35
	-147.294	8.71721	-173.013	13.221	-198.794	19.5779	36
	-43.5434	2.80848	-50.34	8.60927	-72.6218	9.30825	37
	-33.7115	5.02914	-26.1819	6.86517	-49.4245	7.1326	38
	-36.073	5.2061	-21.998	6.49357	-45.9231	6.24307	39
	-40.9699	4.64335	-23.7711	6.20799	-46.2977	5.36096	40
	-45.6671	3.90437	-27.0306	6.03703	-48.0543	4.5242	41
	-48.848	3.54963	-29.5681	5.84284	-48.9432	3.72599	42
	-51.4687	2.85948	-31.1154	5.89784	-49.1778	3.3244	43
	-53.2594	2.45206	-32.2336	5.72067	-49.6791	2.8468	44
washout	-54.2407	2.53744	-33.1196	5.68909	-49.431	2.8806	45

## Sheet: Fig. 1H
INMDA (% of baseline)
	PEAQX	Ro 25-6981	Ifenprodil
	%NMDA	%NMDA	%NMDA
	104.928	101.419	106.814
	113.456	99.4081	99.656
	115.623	101.808	97.479
	103.039	104.558	101.417
	116.718	99.8163	105.192
	116.59	103.198	100.209
	124.914	95.8549	100.163
		99.7556	106.524
		99.2351
avg	113.61	100.561	102.182
ste	2.83482	0.847066	1.24221
			Shapiro-Wilk test			ANOVA Kruskal-Wallis test			Remark
	Data number	Statistical method	W	p value	Normality	F value p value	post-hoc with Tukey's HSD p value
	PEAQX: 7 cells from 2 mice Ro 25-6981: 9 cells from 2 mice Ifenprodil: 8 cells from 2 mice	ANOVA	PEAQX: 0.922 Ro 25-6981: 0.960 Ifenprodil: 0.890	PEAQX: p>0.05 Ro 25-6981: p>0.05 Ifenprodil: p>0.05	O	F(2,21)=16.769 p=0.000044	6.1e-05		PEAQX vs. Ro 25-6981		***
							0.000398		PEAQX vs. Ifenprodil		***
							0.766		Ro 25-6981 vs. Ifenprodil		n.s.

## Sheet: Fig. 1I
INMDA (pA)
	293T
	EGFP/hGluN1.1/hGluN2a
	NMDA	L-phe
	72.2641	63.4924
	39.2345	39.508
	56.9647	58.9886
	34.6476	45.6562
	75.376	55.8201
	22.241	21.4485
	27.4206	26.7944
	73.0528	61.4181
avg	50.1502	46.6408
ste	7.73602	5.70002
			Shapiro-Wilk test			Student's t-test			Remark
	Data number	Statistical method	W	p value	Normality	t	freedom	p value
	GluN1+2A 8 cells	Paired t-test	diff: 0.957	diff: p>0.05	O	1.052	7	0.328	NMDA vs. L-phe		n.s.

## Sheet: Fig. 1J
INMDA (pA)
	293T
	EGFP/hGluN1.1/hGluN2b
	NMDA	L-phe
	108.214	134.053
	74.7829	90.7663
	66.0639	78.0163
	60.4483	68.0106
	55.3523	59.0916
	34.0433	39.8775
	33.8201	46.4133
	32.5448	30.9838
avg	58.1587	68.4016
ste	9.14906	11.716
			Shapiro-Wilk test			Student's t-test			Remark
	Data number	Statistical method	W	p value	Normality	t	freedom	p value
	GluN1+2B 8 cells	Paired t-test	diff: 0.972	diff: p>0.05	O	-3.453	7	0.0107	NMDA vs. L-phe		*

## Sheet: Fig. 1K
NMDA-EPSC (% of baseline)											Bar-graph
	L-phe											L-phe
Treat	Veh		PEAQX		Ro 25-6981		Ifenprodil		Time (min)			Vehicle	PEAQX	Ro	ifen
	avg	ste	avg	ste	avg	ste	avg	ste				%BL	%BL	%BL	%BL
	100.839	2.91303	101.909	1.66696	102.615	2.40189	103.216	1.68916	1			114.947	125.505	105.25	109.645
	98.2237	3.31722	99.1037	1.72584	97.2852	3.37228	98.908	2.49792	2			145.811	142.73	95.8091	112.851
	99.6065	1.89337	101.006	1.2356	103.62	0.711027	104.828	2.93321	3			178.669	133.332	123.162	85.6115
	97.3581	2.44599	97.9844	0.759539	102.832	2.79944	97.5386	2.30392	4			140.573	123.292	120.147	107.297
	104.378	2.15192	96.8668	2.04124	95.4882	2.35078	101.464	4.13169	5			172.089	163.623	83.0875	131.767
	102.007	2.25892	98.2642	2.60619	100.044	1.57575	100.07	2.12919	6			174.084	155.909	91.488	115.536
	95.675	2.10677	99.3197	1.07228	98.5671	2.68558	95.676	1.36948	7			122.437	131.289	101.202	105.363
	98.1557	3.21641	99.7893	1.38588	99.5443	1.85553	99.6807	2.1453	8			120.552	134.055		120.965
	101.124	3.31973	102.373	1.41905	99.1904	2.57065	97.9073	1.7785	9			120.78	123.458		105.838
base	102.634	2.61322	100.648	1.51417	100.814	2.71259	100.712	3.07776	10		avg	143.327	137.021	102.878	110.542
	118.316	3.78447	113.303	4.01949	104.784	4.22614	110.916	3.59242	11		ste	8.5837	4.79781	5.54095	4.20187
	113.424	5.61601	112.07	3.32219	97.0081	4.81351	105.758	4.76559	12
	109.92	4.78134	113.357	2.06708	98.62	4.65354	100.898	4.44713	13
	116.013	2.61911	114.708	2.22553	90.1931	2.9857	101.629	3.33984	14
	125.576	5.5211	121.276	3.45836	90.6822	4.19651	106.106	3.08339	15
	129.867	7.56727	125.849	4.64624	99.4878	5.77667	104.441	4.00508	16
	133.242	5.37698	133.301	5.80826	98.2831	3.8452	112.009	3.98591	17
	132.195	7.95829	128.895	4.41767	101.541	4.70461	104.721	4.39408	18
	140.761	8.94066	136.223	5.04345	107.944	4.02396	109.931	5.46973	19
L-phe	143.327	8.58369	137.021	4.79777	102.878	5.54089	110.541	4.20189	20
	137.141	11.2064	131.124	5.17471	93.1515	4.5316	99.2405	5.00564	21
	132.128	9.18945	119.994	5.55191	88.4	5.50173	93.3694	3.84297	22
	126.562	8.98953	118.174	6.03098	96.6108	8.84423	95.0373	4.25979	23
	121.522	8.05556	118.795	6.26646	98.4299	7.97897	95.5788	4.07677	24
	118.328	8.61176	117.959	6.45109	97.9207	8.36458	97.2356	4.86683	25
	116.489	9.57688	111.942	4.98585	97.3301	7.98931	95.6605	5.5069	26
	112.682	10.3541	117.19	7.27728	103.199	9.9659	95.4673	5.29387	27
	117.409	14.4623	117.835	8.59929	98.4299	5.91808	92.6981	6.73964	28
	122.194	14.8175	115.043	7.65767	102.573	9.56679	99.2764	8.01037	29
washout	112.706	12.4186	118.525	9.23035	104.241	10.2493	93.9539	7.06167	30
			Shapiro-Wilk test			ANOVA Kruskal-Wallis test			Remark
	Data number	Statistical method	W	p value	Normality	F value p value	post-hoc with Tukey's HSD p value
	Veh: 9 cells from 5 mice PEAQX: 9 cells from 5 mice Ro 25-6981: 7 cells from 3 mice Ifenprodil: 9 cells from 6 mice	ANOVA	Veh: 0.853 PEAQX: 0.869 Ro 25-6981: 0.949 Ifenprodil: 0.946	Veh: p>0.05 PEAQX: p>0.05 Ro 25-6981: p>0.05 Ifenprodil: p>0.05	O	F(3,30)=10.109 p=0.000092	0.876		Veh vs. PEAQX		n.s.
							0.00347		PEAQX vs. Ro 25-6981		**
							0.0182		PEAQX vs. Ifenprodil		*
							0.828		Ro 25-6981 vs. Ifenprodil		n.s.

[truncated: 84 more sheets: Fig. 1L, Fig. 1M, Fig. 2B, Fig. 2D, Fig. 2F, Fig. 2G, Fig. 2H, Fig. 2I, Fig. 2J, Fig. 2L, Fig. 3A, Fig. 3B, Fig. 3C, Fig. 3D, Fig. 3E, Fig. 3F, Fig. 3H, Fig. 3I, Fig. 3J, Fig. 3K …]
